# Supplementary material for: Laser-Cutted Epidermal Microfluidic Patch with Capillary Bursting Valves for Chronological Capture, Storage, and Colorimetric Sensing of Sweat
Source: Biosensors (Basel). 2023 Mar 12;13(3):372. doi: 10.3390/bios13030372 (PMC10046219; doi:10.3390/bios13030372)
Supplement: Supplementary file 1 [file biosensors-13-00372-s001.zip]

Archive with 2 entries (2 files):
- biosensors-2242633-Supporting information.pdf
- Video S1.mp4
